# Supplementary material for: Is a 2D Nanostructured Surface Capable of Changing the Corrosion and Magnetic Properties of an Amorphous Alloy?
Source: Int J Mol Sci. 2023 Aug 29;24(17):13373. doi: 10.3390/ijms241713373 (PMC10488001; doi:10.3390/ijms241713373)
Supplement: Supplementary file 1 [file ijms-24-13373-s001.zip]

Archive with 1 entries (1 files):
- ijms-2557937-supplementary.pdf
